# Supplementary material for: Consistent analysis of differentially expressed genes across 7 cell types in papillary thyroid carcinoma
Source: Comput Struct Biotechnol J. 2023 Oct 27;21:5337–49. doi: 10.1016/j.csbj.2023.10.045 (PMC10637855; doi:10.1016/j.csbj.2023.10.045)
Supplement: Supplementary file 2 — Table S3. The Ingenuity® Pathway Analysis (IPA®) analysis of the 31 consistently differentially expressed genes in two PTC scRNA-seq datasets. [file mmc10.xlsx]

## Sheet: Sheet0
Ingenuity Canonical Pathways	-log(p-value)	Ratio	Molecules
Autoimmune Thyroid Disease Signaling	8.3	0.0197	GZMB,HLA-DPB1,HLA-DRA,IGHG1,IGHG3,IGHG4,IGHM,PRF1,TRBC2
Allograft Rejection Signaling	8.07	0.0185	GZMB,HLA-DPB1,HLA-DRA,IGHG1,IGHG3,IGHG4,IGHM,PRF1,TRBC2
Primary Immunodeficiency Signaling	7.88	0.0847	CD79A,IGHG1,IGHG3,IGHG4,IGHM
Macrophage Alternative Activation Signaling Pathway	6.65	0.0297	HLA-DPB1,HLA-DRA,IGHG1,IGHG3,IGHG4,IGHM
IL-12 Signaling and Production in Macrophages	6.25	0.0254	CLU,IGHG1,IGHG3,IGHG4,IGHM,LYZ
Communication between Innate and Adaptive Immune Cells	5.68	0.00965	CCL4,CCL5,CD79A,HLA-DRA,IGHG1,IGHG3,IGHG4,IGHM,TRBC2
B Cell Development	5.57	0.0143	CD79A,HLA-DPB1,HLA-DRA,IGHG1,IGHG3,IGHG4,IGHM
Pathogen Induced Cytokine Storm Signaling Pathway	5.12	0.0162	CCL4,CCL5,GZMB,HLA-DPB1,HLA-DRA,PRF1
Dendritic Cell Maturation	5.01	0.0117	HLA-DPB1,HLA-DRA,IGHG1,IGHG3,IGHG4,IGHM,TRBC2
Neutrophil Extracellular Trap Signaling Pathway	4.85	0.0145	CCL5,IGHG1,IGHG3,IGHG4,IGHM,NDUFA4L2
Altered T Cell and B Cell Signaling in Rheumatoid Arthritis	4.67	0.00851	CD79A,HLA-DPB1,HLA-DRA,IGHG1,IGHG3,IGHG4,IGHM,TRBC2
Role of NFAT in Regulation of the Immune Response	4.36	0.00771	CD79A,HLA-DPB1,HLA-DRA,IGHG1,IGHG3,IGHG4,IGHM,TRBC2
Pathogenesis of Multiple Sclerosis	4.22	0.222	CCL4,CCL5
Role of Macrophages, Fibroblasts and Endothelial Cells in Rheumatoid Arthritis	4.17	0.0151	CCL5,IGHG1,IGHG3,IGHG4,IGHM
Granzyme B Signaling	3.7	0.125	GZMB,PRF1
Immunogenic Cell Death Signaling Pathway	3.65	0.0333	GZMB,GZMH,PRF1
Crosstalk between Dendritic Cells and Natural Killer Cells	3.64	0.033	HLA-DRA,KLRD1,PRF1
Differential Regulation of Cytokine Production in Macrophages and T Helper Cells by IL-17A and IL-17F	3.6	0.111	CCL4,CCL5
Hematopoiesis from Pluripotent Stem Cells	3.58	0.0112	IGHG1,IGHG3,IGHG4,IGHM,TRBC2
Graft-versus-Host Disease Signaling	3.57	0.0112	GZMB,HLA-DPB1,HLA-DRA,PRF1,TRBC2
Differential Regulation of Cytokine Production in Intestinal Epithelial Cells by IL-17A and IL-17F	3.38	0.087	CCL4,CCL5
Tumoricidal Function of Hepatic Natural Killer Cells	3.34	0.0833	GZMB,PRF1
Type I Diabetes Mellitus Signaling	3.31	0.00982	GZMB,HLA-DPB1,HLA-DRA,PRF1,TRBC2
Th1 Pathway	3.26	0.0246	HLA-DPB1,HLA-DRA,KLRD1
IL-15 Signaling	3.24	0.00947	GZMB,IGHG1,IGHG3,IGHG4,IGHM
FcγRIIB Signaling in B Lymphocytes	3.22	0.00938	CD79A,IGHG1,IGHG3,IGHG4,IGHM
p70S6K Signaling	3.05	0.00861	CD79A,IGHG1,IGHG3,IGHG4,IGHM
Glucocorticoid Receptor Signaling	3.05	0.00859	CCL5,HLA-DPB1,HLA-DRA,KRT7,NDUFA4L2
PI3K Signaling in B Lymphocytes	3.02	0.00846	CD79A,IGHG1,IGHG3,IGHG4,IGHM
Antigen Presentation Pathway	2.92	0.0513	HLA-DPB1,HLA-DRA
B Cell Receptor Signaling	2.88	0.00787	CD79A,IGHG1,IGHG3,IGHG4,IGHM
Th1 and Th2 Activation Pathway	2.83	0.0174	HLA-DPB1,HLA-DRA,KLRD1
Macrophage Classical Activation Signaling Pathway	2.71	0.0159	CCL5,HLA-DPB1,HLA-DRA
Systemic Lupus Erythematosus Signaling	2.63	0.00562	CD79A,IGHG1,IGHG3,IGHG4,IGHM,TRBC2
Systemic Lupus Erythematosus In B Cell Signaling Pathway	2.63	0.0069	CD79A,IGHG1,IGHG3,IGHG4,IGHM
Phospholipase C Signaling	2.52	0.00535	CD79A,IGHG1,IGHG3,IGHG4,IGHM,TRBC2
S100 Family Signaling Pathway	2.51	0.00648	CCL4,IGHG1,IGHG3,IGHG4,IGHM
Granzyme A Signaling	2.36	0.0267	NDUFA4L2,PRF1
IL-7 Signaling Pathway	2.33	0.0256	IGHG1,IGHM
Chemokine Signaling	2.29	0.0247	CCL4,CCL5
Role of Hypercytokinemia/hyperchemokinemia in the Pathogenesis of Influenza	2.24	0.0233	CCL4,CCL5
T Cell Exhaustion Signaling Pathway	2.21	0.00705	GZMB,HLA-DPB1,HLA-DRA,TRBC2
Neuroinflammation Signaling Pathway	2.09	0.00946	CCL5,HLA-DPB1,HLA-DRA
PD-1, PD-L1 cancer immunotherapy pathway	2.06	0.0187	HLA-DPB1,HLA-DRA
Airway Pathology in Chronic Obstructive Pulmonary Disease	1.98	0.0169	GZMB,PRF1
MSP-RON Signaling In Macrophages Pathway	1.97	0.0168	HLA-DPB1,HLA-DRA
LXR/RXR Activation	1.95	0.0163	CLU,LYZ
Phagosome Formation	1.9	0.00576	IGHG1,IGHG3,IGHG4,IGHM
Atherosclerosis Signaling	1.88	0.015	CLU,LYZ
Th2 Pathway	1.86	0.0146	HLA-DPB1,HLA-DRA
IL-10 Signaling	1.76	0.013	HLA-DPB1,HLA-DRA
Cytotoxic T Lymphocyte-mediated Apoptosis of Target Cells	1.75	0.00706	GZMB,PRF1,TRBC2
Calcium-induced T Lymphocyte Apoptosis	1.66	0.00652	HLA-DPB1,HLA-DRA,TRBC2
T Helper Cell Differentiation	1.63	0.00637	HLA-DPB1,HLA-DRA,TRBC2
OX40 Signaling Pathway	1.61	0.00628	HLA-DPB1,HLA-DRA,TRBC2
Granulocyte Adhesion and Diapedesis	1.59	0.0106	CCL4,CCL5
Production of Nitric Oxide and Reactive Oxygen Species in Macrophages	1.59	0.0105	CLU,LYZ
Hepatic Fibrosis / Hepatic Stellate Cell Activation	1.57	0.0103	CCL5,FLT1
CCR5 Signaling in Macrophages	1.57	0.00601	CCL4,CCL5,TRBC2
ICOS-ICOSL Signaling in T Helper Cells	1.55	0.00592	HLA-DPB1,HLA-DRA,TRBC2
NUR77 Signaling in T Lymphocytes	1.53	0.00585	HLA-DPB1,HLA-DRA,TRBC2
CD28 Signaling in T Helper Cells	1.53	0.0058	HLA-DPB1,HLA-DRA,TRBC2
Clathrin-mediated Endocytosis Signaling	1.52	0.00962	CLU,LYZ
Agranulocyte Adhesion and Diapedesis	1.51	0.00952	CCL4,CCL5
IL-17A Signaling in Gastric Cells	1.47	0.0385	CCL5
Multiple Sclerosis Signaling Pathway	1.47	0.00901	HLA-DPB1,HLA-DRA
PKCθ Signaling in T Lymphocytes	1.44	0.00538	HLA-DPB1,HLA-DRA,TRBC2
CDC42 Signaling	1.41	0.00521	HLA-DPB1,HLA-DRA,TRBC2
IL-4 Signaling	1.4	0.0052	HLA-DPB1,HLA-DRA,TRBC2
CTLA4 Signaling in Cytotoxic T Lymphocytes	1.35	0.00493	HLA-DPB1,HLA-DRA,TRBC2
Coagulation System	1.35	0.0286	VWF
T Cell Receptor Signaling	1.33	0.00487	HLA-DPB1,HLA-DRA,TRBC2
Systemic Lupus Erythematosus In T Cell Signaling Pathway	1.29	0.00467	HLA-DPB1,HLA-DRA,TRBC2
Role of IL-17F in Allergic Inflammatory Airway Diseases	1.22	0.0213	CCL4
Triacylglycerol Biosynthesis	1.16	0.0182	PLPP1
Role of IL-17A in Arthritis	1.14	0.0175	CCL5
Role of PI3K/AKT Signaling in the Pathogenesis of Influenza	1.08	0.0152	CCL5
VDR/RXR Activation	1.01	0.0128	CCL5
Role of MAPK Signaling in Inhibiting the Pathogenesis of Influenza	1.01	0.0127	CCL5
Role of MAPK Signaling in the Pathogenesis of Influenza	0.979	0.0119	CCL5
VEGF Family Ligand-Receptor Interactions	0.979	0.0119	FLT1
Hepatic Fibrosis Signaling Pathway	0.975	0.00473	CCL5,FLT1
VEGF Signaling	0.914	0.0101	FLT1
IGF-1 Signaling	0.889	0.00952	IGFBP7
Nitric Oxide Signaling in the Cardiovascular System	0.836	0.00833	FLT1
Renin-Angiotensin Signaling	0.833	0.00826	CCL5
Neuroprotective Role of THOP1 in Alzheimer's Disease	0.833	0.00826	GZMB
IL-15 Production	0.824	0.00813	FLT1
FXR/RXR Activation	0.815	0.00794	CLU
STAT3 Pathway	0.788	0.00741	FLT1
NF-κB Signaling	0.764	0.0035	FLT1,TRBC2
PTEN Signaling	0.742	0.00662	FLT1
Role of Pattern Recognition Receptors in Recognition of Bacteria and Viruses	0.73	0.00641	CCL5
eNOS Signaling	0.73	0.00641	FLT1
Phagosome Maturation	0.726	0.00633	HLA-DRA
Acute Phase Response Signaling	0.664	0.00541	VWF
IL-33 Signaling Pathway	0.662	0.00538	CCL5
Natural Killer Cell Signaling	0.638	0.00505	KLRD1
Adrenomedullin signaling pathway	0.636	0.00503	RAMP2
Coronavirus Pathogenesis Pathway	0.627	0.0049	CCL5
HIF1α Signaling	0.62	0.00481	FLT1
IL-8 Signaling	0.616	0.00476	FLT1
Wound Healing Signaling Pathway	0.548	0.00397	CCL5
Sperm Motility	0.541	0.00389	FLT1
Opioid Signaling Pathway	0.51	0.00357	RGS5
Oxytocin Signaling Pathway	0.507	0.00355	CCL5
CLEAR Signaling Pathway	0.503	0.00351	FLT1
Sirtuin Signaling Pathway	0.493	0.00341	NDUFA4L2
Mitochondrial Dysfunction	0.435	0.0029	NDUFA4L2
FAK Signaling	0.398	0.00192	FLT1,TRBC2
Estrogen Receptor Signaling	0.378	0.00244	NDUFA4L2
Lipid Antigen Presentation by CD1	0.374	0.00241	TRBC2
Antiproliferative Role of TOB in T Cell Signaling	0.365	0.00235	TRBC2
Regulation of IL-2 Expression in Activated and Anergic T Lymphocytes	0.339	0.00216	TRBC2
G Protein Signaling Mediated by Tubby	0.334	0.00214	TRBC2
Th17 Activation Pathway	0.324	0.00207	TRBC2
SAPK/JNK Signaling	0.312	0.00199	TRBC2
TEC Kinase Signaling	0.27	0.00173	TRBC2
CREB Signaling in Neurons	0.256	0.00165	FLT1
Chaperone Mediated Autophagy Signaling Pathway	0.24	0.00156	TRBC2
