# Supplementary material for: Consistent analysis of differentially expressed genes across 7 cell types in papillary thyroid carcinoma
Source: Comput Struct Biotechnol J. 2023 Oct 27;21:5337–49. doi: 10.1016/j.csbj.2023.10.045 (PMC10637855; doi:10.1016/j.csbj.2023.10.045)
Supplement: Supplementary file 3 — Table S4. The clinical application and drug information of the 31 consistently differentially expressed genes in two PTC scRNA-seq datasets. [file mmc11.xlsx]

## Sheet: Sheet0
Symbol	Gene ID	Entrez Gene Name	Location	Type(s)	Literature links with PTC
CCL4	6351	C-C motif chemokine ligand 4	Extracellular Space	cytokine	Not found any literature links with PTC
CCL5	6352	C-C motif chemokine ligand 5	Extracellular Space	cytokine	Not found any literature links with PTC
CD79A	973	CD79a molecule	Plasma Membrane	transmembrane receptor	Not found any literature links with PTC
CLU	1191	clusterin	Cytoplasm	other	Identification of a 3-Gene Prognostic Index for Papillary Thyroid Carcinoma, but no specific details.
CST7	8530	cystatin F	Extracellular Space	other	Not found any literature links with PTC
FGFBP2	83888	fibroblast growth factor binding protein 2	Extracellular Space	other	Not found any literature links with PTC
FLT1	2321	fms related receptor tyrosine kinase 1	Plasma Membrane	kinase	Identification of a 3-Gene Prognostic Index for Papillary Thyroid Carcinoma, but no specific details.
GNLY	10578	granulysin	Cytoplasm	other	Not found any literature links with PTC
GZMB	3002	granzyme B	Cytoplasm	peptidase	Not found any literature links with PTC
GZMH	2999	granzyme H	Cytoplasm	peptidase	Not found any literature links with PTC
HLA-DPB1	3115	major histocompatibility complex, class II, DP beta 1	Plasma Membrane	transmembrane receptor	Not found any literature links with PTC
HLA-DRA	3122	major histocompatibility complex, class II, DR alpha	Plasma Membrane	transmembrane receptor	Not found any literature links with PTC
IGFBP7	3490	insulin like growth factor binding protein 7	Extracellular Space	transporter	Not found any literature links with PTC
IGHG1	3500	immunoglobulin heavy constant gamma 1 (G1m marker)	Extracellular Space	other	Identification of a 3-Gene Prognostic Index for Papillary Thyroid Carcinoma, but no specific details.
IGHG3	3502	immunoglobulin heavy constant gamma 3 (G3m marker)	Extracellular Space	other	Not found any literature links with PTC
IGHG4	3503	immunoglobulin heavy constant gamma 4 (G4m marker)	Extracellular Space	other	Not found any literature links with PTC
IGHM	3507	immunoglobulin heavy constant mu	Plasma Membrane	transmembrane receptor	Identification of a 3-Gene Prognostic Index for Papillary Thyroid Carcinoma, but no specific details.
KLRD1	3824	killer cell lectin like receptor D1	Plasma Membrane	transmembrane receptor	Not found any literature links with PTC
KRT7	3855	keratin 7	Cytoplasm	other	Identification of a 3-Gene Prognostic Index for Papillary Thyroid Carcinoma, but no specific details.
LYZ	4069	lysozyme	Extracellular Space	enzyme	Not found any literature links with PTC
MGP	4256	matrix Gla protein	Extracellular Space	other	Not found any literature links with PTC
NDUFA4L2	56901	NDUFA4 mitochondrial complex associated like 2	Other	enzyme	Not found any literature links with PTC
NKG7	4818	natural killer cell granule protein 7	Plasma Membrane	other	Not found any literature links with PTC
PLPP1	8611	phospholipid phosphatase 1	Plasma Membrane	phosphatase	Not found any literature links with PTC
PLVAP	83483	plasmalemma vesicle associated protein	Plasma Membrane	other	Not found any literature links with PTC
PRF1	5551	perforin 1	Cytoplasm	transporter	Not found any literature links with PTC
RAMP2	10266	receptor activity modifying protein 2	Plasma Membrane	G-protein coupled receptor	Not found any literature links with PTC
RGS5	8490	regulator of G protein signaling 5	Plasma Membrane	enzyme	Not found any literature links with PTC
TAGLN	6876	transgelin	Cytoplasm	other	Not found any literature links with PTC
TRBC2	28638	T cell receptor beta constant 2	Plasma Membrane	other	Not found any literature links with PTC
VWF	7450	von Willebrand factor	Extracellular Space	other	Identification of a 3-Gene Prognostic Index for Papillary Thyroid Carcinoma, but no specific details.
