# Supplementary material for: Consistent analysis of differentially expressed genes across 7 cell types in papillary thyroid carcinoma
Source: Comput Struct Biotechnol J. 2023 Oct 27;21:5337–49. doi: 10.1016/j.csbj.2023.10.045 (PMC10637855; doi:10.1016/j.csbj.2023.10.045)
Supplement: Supplementary file 10 — Table S1. The cell type annotations for two PTC scRNA-seq datasets. [file mmc8.xlsx]

## Sheet: CellType
	GSE184362	GSE191288
B cell	2636	1218
DC	4769	0
Endothelial cells	1961	1910
Epithelial cells	14793	4202
Macrophage	746	0
Monocyte	6902	1149
NK cell	2334	592
Smooth muscle cells	2095	2970
T cell	20058	5225
Tissue stem cells	2852	0
iPS cell	0	3055
Sum	59146	20321

## Sheet: cellType2cluster_GSE184362 
Cluster	Astrocyte	B_cell	BM	Chondrocytes	CMP	DC	Embryonic_stem_cells	Endothelial_cells	Epithelial_cells	Fibroblasts	GMP	Hepatocytes	HSC_-G-CSF	HSC_CD34+	iPS_cells	Keratinocytes	Macrophage	Monocyte	MSC	Neuroepithelial_cell	Neurons	Neutrophils	NK_cell	Osteoblasts	Pre-B_cell_CD34-	Pro-B_cell_CD34+	Pro-Myelocyte	Smooth_muscle_cells	T_cells	Tissue_stem_cells
0	0	0	0	0	0	0	0	0	0	0	0	0	0	0	0	0	0	0	0	0	0	0	864	0	2	0	0	0	5197	0
1	0	1	0	4	0	23	1	3	5386	2	1	2	1	0	2	3	31	9	1	0	2	1	14	0	20	0	1	5	61	0
2	0	0	0	0	0	0	0	0	0	0	0	0	0	0	0	0	0	0	0	0	0	1	77	0	0	0	0	0	4850	0
3	0	12	0	0	5	1118	0	0	521	0	5	0	7	0	1	0	1418	978	0	0	2	44	145	0	317	0	0	1	195	0
4	0	0	0	2	0	0	3	5	3454	3	0	10	0	0	255	1	2	2	0	0	0	0	38	0	1	0	0	0	49	1
5	0	2	0	0	0	0	0	0	0	0	0	0	0	0	0	0	0	0	0	0	0	0	14	0	1	0	0	0	3048	0
6	0	106	0	0	1	72	2	2	877	4	1	0	1	2	2	6	48	43	0	0	0	1	359	0	238	2	1	3	1111	2
7	0	2420	0	0	0	0	0	0	0	0	0	0	0	0	0	0	0	2	0	0	0	0	25	0	13	5	0	0	171	0
8	0	1	0	0	0	195	0	0	0	0	0	0	1	0	0	0	673	1513	0	0	0	0	4	0	32	0	0	0	9	0
9	1	1	0	1	1	1	2	2	2290	0	0	4	0	0	45	0	1	0	0	0	2	0	8	0	0	0	0	2	19	0
10	0	0	0	0	0	0	0	0	0	0	0	0	0	0	0	0	0	0	0	0	0	0	1624	0	0	0	0	0	710	0
11	0	68	1	0	1	104	2	1	327	1	33	0	0	0	12	0	169	195	0	1	8	0	104	0	185	10	0	0	802	0
12	0	5	0	3	0	30	0	1464	162	2	3	0	0	6	0	0	34	55	0	0	0	0	53	0	15	2	0	2	68	3
13	0	1	0	13	0	0	1	3	1595	13	0	5	0	0	21	3	0	0	0	2	2	0	15	2	0	0	0	7	31	2
14	0	0	0	0	0	75	0	0	0	0	0	0	3	0	0	0	39	1503	0	0	0	10	6	0	38	0	0	0	28	0
15	0	0	0	40	0	2	0	24	0	36	0	0	0	0	0	0	0	1	0	0	4	0	12	1	0	0	0	490	8	807
16	0	6	0	237	0	31	0	2	240	336	0	0	0	1	0	0	38	14	5	0	9	3	38	4	15	0	0	158	65	135
17	0	0	0	8	0	0	0	14	1233	3	0	5	0	0	20	0	8	1	0	0	3	0	3	0	0	0	0	11	0	12
18	0	0	0	0	0	397	0	0	0	0	2	0	2	0	0	0	4	786	0	0	0	0	8	0	21	0	0	0	60	0
19	0	2	0	0	0	0	0	0	0	0	0	0	0	0	0	0	0	1	0	0	0	0	42	0	3	0	0	0	1046	0
20	0	0	0	0	0	12	0	0	0	0	0	0	0	0	0	0	667	297	0	0	0	0	1	0	2	0	0	0	0	0
21	0	1	0	11	1	1	2	7	627	11	0	10	0	0	50	0	0	0	0	0	1	0	13	0	0	0	0	1	12	3
22	0	0	0	0	0	32	0	0	0	0	0	0	0	0	0	0	593	121	0	0	0	0	0	0	0	0	0	0	0	0
23	0	0	0	1	0	0	0	3	0	34	0	0	0	0	0	0	0	1	0	0	7	0	6	0	0	1	0	234	6	377
24	0	0	0	0	0	0	0	0	544	0	0	0	0	0	0	0	0	0	0	0	0	0	0	0	0	0	0	2	0	0
25	0	0	0	0	0	37	0	0	24	0	2	0	0	0	0	0	140	83	0	0	0	0	1	0	0	0	0	0	0	0
26	0	16	0	0	0	0	0	0	0	0	19	0	0	0	0	0	0	43	0	0	0	0	0	0	145	1	0	0	2	0
27	0	0	0	5	0	1	0	22	51	24	0	0	0	0	0	0	0	0	0	0	0	0	2	0	0	0	0	21	0	68
28	0	0	0	0	0	0	0	40	0	1	0	0	0	0	0	0	0	0	0	0	0	0	0	0	0	0	0	1	0	12
Sum	1	2642	1	325	9	2131	13	1592	17331	470	66	36	15	9	408	13	3865	5648	6	3	40	60	3476	7	1048	21	2	938	17548	1422

## Sheet: cellType2cluster_GSE191288 
Cluster	Astrocyte	B_cell	Chondrocytes	CMP	DC	Embryonic_stem_cells	Endothelial_cells	Epithelial_cells	Fibroblasts	Gametocytes	GMP	Hepatocytes	HSC_CD34+	iPS_cells	Keratinocytes	Macrophage	Monocyte	MSC	Neurons	Neutrophils	NK_cell	Osteoblasts	Pre-B_cell_CD34-	Pro-B_cell_CD34+	Smooth_muscle_cells	T_cells	Tissue_stem_cells
0	3	0	1	0	0	0	1	1605	4	0	0	2	0	495	2	1	0	0	2	0	1	3	0	0	4	0	0
1	0	0	0	0	0	0	0	0	0	0	0	0	0	0	0	0	0	0	0	0	155	0	0	0	0	1714	0
2	0	0	1	0	0	0	0	1513	0	0	0	0	0	5	0	0	0	0	1	0	1	0	0	0	4	2	2
3	0	1	5	0	0	0	6	0	14	0	0	0	0	0	0	0	0	1	2	0	1	0	0	0	263	0	1036
4	0	0	0	24	115	0	0	4	0	0	1	0	0	0	0	486	459	0	0	26	9	0	1	1	0	0	0
5	0	0	0	0	0	0	0	0	0	0	0	0	0	0	0	0	0	0	0	0	1	0	0	0	0	1118	0
6	2	0	2	0	0	2	1	979	2	0	0	0	0	58	0	0	0	0	1	0	3	1	0	0	25	11	4
7	0	0	4	0	0	0	12	0	22	0	0	0	0	0	0	1	0	0	1	0	5	3	0	0	312	13	600
8	0	4	0	1	0	0	0	0	0	0	0	0	0	0	0	0	0	0	0	0	220	0	1	0	0	744	1
9	13	0	2	0	0	3	7	739	13	1	0	5	0	91	0	1	0	0	2	0	14	8	0	0	15	21	1
10	1	0	0	0	0	2	0	603	1	0	0	0	0	312	1	0	0	0	1	0	0	0	0	0	0	0	0
11	0	0	0	0	0	0	0	0	0	0	0	0	0	0	0	0	0	0	0	0	11	0	0	1	0	792	0
12	0	0	0	0	0	0	630	0	0	0	0	0	0	0	0	0	0	0	0	0	1	0	0	0	0	6	0
13	0	0	0	0	0	0	615	0	0	0	0	0	0	0	0	0	0	0	0	0	0	0	0	0	0	0	0
14	0	0	0	0	1	0	527	1	12	0	0	0	0	0	0	1	1	0	0	0	2	0	0	1	15	4	37
15	0	0	0	0	0	0	0	0	0	0	0	0	0	0	0	0	0	0	0	0	391	0	0	0	0	201	0
16	0	0	14	0	1	0	1	0	176	0	0	0	0	0	0	0	0	1	0	0	1	0	0	0	150	0	137
17	0	0	0	0	0	0	0	0	0	0	0	0	0	0	0	0	0	0	0	0	5	0	0	0	0	457	0
18	0	294	0	0	1	0	2	37	0	0	1	0	0	11	0	1	1	3	1	0	12	0	1	2	0	74	0
19	1	0	3	0	0	1	5	362	6	0	0	3	0	28	0	0	0	0	1	0	3	0	0	0	7	1	7
20	0	378	0	0	0	0	0	0	0	0	1	0	0	0	0	0	4	0	0	0	0	0	1	1	0	4	0
21	0	215	1	0	0	0	1	1	0	0	0	0	3	0	0	0	3	0	0	0	8	0	3	1	0	7	1
22	0	0	0	0	0	0	0	212	0	0	0	0	0	0	0	0	0	0	0	0	0	0	0	0	1	1	4
23	0	0	7	0	0	0	0	0	24	0	0	0	0	0	0	0	0	0	0	0	0	0	0	0	119	0	37
24	0	142	0	0	0	0	0	0	0	0	0	0	0	0	0	0	0	0	0	0	0	0	1	0	0	1	0
25	0	0	0	0	0	0	53	0	0	0	0	0	0	0	0	0	1	0	0	0	2	0	0	0	0	0	0
26	0	0	0	0	1	0	0	0	0	0	1	0	0	0	0	4	17	0	0	0	0	0	0	0	0	0	0
Sum	20	1034	40	25	119	8	1861	6056	274	1	4	10	3	1000	3	495	486	5	12	26	846	15	8	7	915	5171	1867
