# Supplementary material for: Consistent analysis of differentially expressed genes across 7 cell types in papillary thyroid carcinoma
Source: Comput Struct Biotechnol J. 2023 Oct 27;21:5337–49. doi: 10.1016/j.csbj.2023.10.045 (PMC10637855; doi:10.1016/j.csbj.2023.10.045)
Supplement: Supplementary file 11 — Table S2. The 31 genes with consistently differential expression between two PTC scRNA-seq studies. [file mmc9.xlsx]

## Sheet: Consistent_DEGs
GSE184362								GSE191288
Raw p val	avg log2FC	pct.1	pct.2	p val adj	cluster	gene		Raw p val	avg log2FC	pct.1	pct.2	p val adj	cluster	gene
0	4.06388	0.693	0.1	0	B cell	IGHG4		0	5.96542	0.695	0.182	0	B cell	IGHG4
0	3.54153	0.884	0.034	0	B cell	CD79A		0	3.28211	0.791	0.024	0	B cell	CD79A
0	3.20572	0.445	0.061	0	B cell	IGHG3		0	6.11169	0.732	0.172	0	B cell	IGHG3
0	2.47141	0.426	0.022	0	B cell	IGHM		0	3.03755	0.443	0.025	0	B cell	IGHM
0	2.14961	0.427	0.065	0	B cell	IGHG1		0	6.31611	0.53	0.12	0	B cell	IGHG1
0	4.07661	0.619	0.012	0	Endothelial cells	PLVAP		0	4.26047	0.916	0.048	0	Endothelial cells	PLVAP
0	3.68517	0.737	0.013	0	Endothelial cells	RAMP2		0	3.28332	0.855	0.017	0	Endothelial cells	RAMP2
0	3.53714	0.512	0.006	0	Endothelial cells	VWF		0	3.61414	0.808	0.025	0	Endothelial cells	VWF
0	3.50396	0.52	0.012	0	Endothelial cells	FLT1		0	3.96049	0.92	0.073	0	Endothelial cells	FLT1
0	3.15046	0.52	0.056	0	Endothelial cells	PLPP1		0	3.29934	0.858	0.289	0	Endothelial cells	PLPP1
0	3.45408	0.973	0.281	0	Epithelial cells	CLU		0	2.48113	0.965	0.425	0	Epithelial cells	CLU
0	2.30068	0.828	0.136	0	Epithelial cells	KRT7		0	2.27567	0.9	0.225	0	Epithelial cells	KRT7
0	3.27674	0.997	0.559	0	Monocyte	HLA-DRA		0	4.6073	0.95	0.353	0	Monocyte	HLA-DRA
0	3.0675	0.984	0.479	0	Monocyte	HLA-DPB1		0	3.99353	0.933	0.432	0	Monocyte	HLA-DPB1
0	2.77766	0.864	0.135	0	Monocyte	LYZ		0	4.88887	0.853	0.033	0	Monocyte	LYZ
0	4.33054	0.807	0.118	0	NK cell	GNLY		0	4.29353	0.939	0.056	0	NK cell	GNLY
0	3.58554	0.99	0.242	0	NK cell	NKG7		0	3.79452	0.997	0.135	0	NK cell	NKG7
0	3.42414	0.77	0.029	0	NK cell	FGFBP2		0	2.9577	0.86	0.01	0	NK cell	FGFBP2
0	3.37532	0.872	0.062	0	NK cell	KLRD1		0	2.75742	0.895	0.07	0	NK cell	KLRD1
0	2.97782	0.853	0.144	0	NK cell	GZMB		0	2.88574	0.88	0.054	0	NK cell	GZMB
0	2.95166	0.811	0.095	0	NK cell	PRF1		0	2.48396	0.865	0.076	0	NK cell	PRF1
0	2.69074	0.811	0.131	0	NK cell	GZMH		0	2.90594	0.946	0.088	0	NK cell	GZMH
0	2.65416	0.927	0.214	0	NK cell	CST7		0	2.3707	0.936	0.168	0	NK cell	CST7
0	2.49591	0.966	0.411	0	NK cell	CCL4		0	2.89444	0.922	0.214	0	NK cell	CCL4
0	6.47295	0.991	0.044	0	Smooth muscle cells	RGS5		0	4.66241	0.902	0.101	0	Smooth muscle cells	RGS5
0	4.69022	1	0.196	0	Smooth muscle cells	IGFBP7		0	4.0207	0.993	0.342	0	Smooth muscle cells	IGFBP7
0	4.58245	0.93	0.021	0	Smooth muscle cells	NDUFA4L2		0	3.59553	0.84	0.045	0	Smooth muscle cells	NDUFA4L2
0	4.5245	0.83	0.043	0	Smooth muscle cells	TAGLN		0	4.23239	0.891	0.098	0	Smooth muscle cells	TAGLN
0	3.92	0.901	0.143	0	Smooth muscle cells	MGP		0	4.15282	0.969	0.295	0	Smooth muscle cells	MGP
0	2.14505	0.695	0.272	0	T cells	CCL5		0	2.68924	0.589	0.108	0	T cells	CCL5
0	1.53903	0.646	0.226	0	T cells	TRBC2		0	2.74797	0.826	0.08	0	T cells	TRBC2

## Sheet: All_110_DEGs_GSE184362
	p val	avg log2FC	pct.1	pct.2	p val adj	cluster	gene
1	0	2.14505	0.695	0.272	0	T cells	CCL5
2	0	1.81693	0.482	0.261	0	T cells	IGKC
3	0	1.72391	0.263	0.061	0	T cells	GZMK
4	0	1.65881	0.443	0.139	0	T cells	GZMA
5	0	1.63298	0.703	0.227	0	T cells	CD3D
6	0	1.53903	0.646	0.226	0	T cells	TRBC2
7	0	1.48414	0.163	0.051	0	T cells	CXCL13
8	6.48017e-262	1.65073	0.189	0.086	1.31982e-257	T cells	IGHA1
9	1.07408e-166	2.48763	0.199	0.109	2.18758e-162	T cells	IGLC2
10	3.24072e-153	1.50402	0.45	0.385	6.60038e-149	T cells	MT1X
11	0	3.70294	0.805	0.15	0	Epithelial cells	TG
12	0	3.45408	0.973	0.281	0	Epithelial cells	CLU
13	0	3.35786	0.678	0.081	0	Epithelial cells	C2orf40
14	0	3.02905	0.627	0.098	0	Epithelial cells	IGFBP5
15	0	2.58067	0.72	0.093	0	Epithelial cells	WFDC2
16	0	2.48818	0.883	0.153	0	Epithelial cells	MGST1
17	0	2.45795	0.762	0.148	0	Epithelial cells	CAV1
18	0	2.37054	0.178	0.065	0	Epithelial cells	TFF3
19	0	2.32867	0.837	0.108	0	Epithelial cells	EPCAM
20	0	2.30068	0.828	0.136	0	Epithelial cells	KRT7
21	0	2.12853	0.207	0.027	0	DC	CXCL10
22	0	2.02716	0.23	0.044	0	DC	SPP1
23	0	1.96531	0.512	0.119	0	DC	C1QC
24	0	1.90528	0.47	0.117	0	DC	C1QB
25	0	1.86897	0.947	0.557	0	DC	HLA-DRB1
26	0	1.86476	0.477	0.127	0	DC	C1QA
27	0	1.82	0.895	0.418	0	DC	HSPA1A
28	0	1.72234	0.307	0.072	0	DC	RP11-1143G9.4
29	0	1.69572	0.658	0.182	0	DC	LYZ
30	0	1.69255	0.468	0.223	0	DC	CTSZ
31	0	4.06388	0.693	0.1	0	B cell	IGHG4
32	0	3.54153	0.884	0.034	0	B cell	CD79A
33	0	3.42162	0.86	0.03	0	B cell	MS4A1
34	0	3.20572	0.445	0.061	0	B cell	IGHG3
35	0	2.47141	0.426	0.022	0	B cell	IGHM
36	0	2.14961	0.427	0.065	0	B cell	IGHG1
37	0	2.03719	0.558	0.052	0	B cell	CD79B
38	0	2.03183	0.357	0.01	0	B cell	TCL1A
39	0	2.02349	0.906	0.344	0	B cell	CD37
40	0	2.01358	0.999	0.75	0	B cell	CD74
41	0	3.27674	0.997	0.559	0	Monocyte	HLA-DRA
42	0	3.0675	0.984	0.479	0	Monocyte	HLA-DPB1
43	0	2.9742	0.973	0.139	0	Monocyte	FCER1G
44	0	2.85904	0.861	0.088	0	Monocyte	MS4A6A
45	0	2.8418	0.198	0.03	0	Monocyte	CCL17
46	0	2.81215	0.937	0.12	0	Monocyte	AIF1
47	0	2.80125	0.992	0.198	0	Monocyte	TYROBP
48	0	2.78078	0.934	0.292	0	Monocyte	HLA-DQB1
49	0	2.77766	0.864	0.135	0	Monocyte	LYZ
50	0	2.7365	0.26	0.038	0	Monocyte	S100A8
51	0	4.33054	0.807	0.118	0	NK cell	GNLY
52	0	3.58554	0.99	0.242	0	NK cell	NKG7
53	0	3.42414	0.77	0.029	0	NK cell	FGFBP2
54	0	3.37532	0.872	0.062	0	NK cell	KLRD1
55	0	2.97782	0.853	0.144	0	NK cell	GZMB
56	0	2.95166	0.811	0.095	0	NK cell	PRF1
57	0	2.69074	0.811	0.131	0	NK cell	GZMH
58	0	2.65986	0.549	0.041	0	NK cell	SPON2
59	0	2.65416	0.927	0.214	0	NK cell	CST7
60	0	2.49591	0.966	0.411	0	NK cell	CCL4
61	0	4.61915	0.123	0.012	0	Endothelial cells	CCL21
62	0	4.07661	0.619	0.012	0	Endothelial cells	PLVAP
63	0	3.68517	0.737	0.013	0	Endothelial cells	RAMP2
64	0	3.61317	0.653	0.066	0	Endothelial cells	SPARCL1
65	0	3.53714	0.512	0.006	0	Endothelial cells	VWF
66	0	3.50396	0.52	0.012	0	Endothelial cells	FLT1
67	0	3.40854	0.641	0.119	0	Endothelial cells	TIMP3
68	0	3.37197	0.704	0.042	0	Endothelial cells	GNG11
69	0	3.18231	0.655	0.101	0	Endothelial cells	A2M
70	0	3.15046	0.52	0.056	0	Endothelial cells	PLPP1
71	0	6.47295	0.991	0.044	0	Smooth muscle cells	RGS5
72	0	4.69022	1	0.196	0	Smooth muscle cells	IGFBP7
73	0	4.58245	0.93	0.021	0	Smooth muscle cells	NDUFA4L2
74	0	4.5245	0.83	0.043	0	Smooth muscle cells	TAGLN
75	0	4.42676	0.711	0.049	0	Smooth muscle cells	ACTA2
76	0	4.3629	0.971	0.053	0	Smooth muscle cells	SPARCL1
77	0	3.97962	0.459	0.012	0	Smooth muscle cells	FABP4
78	0	3.92	0.901	0.143	0	Smooth muscle cells	MGP
79	0	3.7219	0.805	0.033	0	Smooth muscle cells	THY1
80	0	3.64835	0.89	0.029	0	Smooth muscle cells	PLAC9
81	0	4.14818	0.417	0.049	0	Tissue stem cells	COL1A1
82	0	3.81079	0.379	0.034	0	Tissue stem cells	DCN
83	0	3.51229	0.537	0.047	0	Tissue stem cells	COL1A2
84	0	3.37814	0.408	0.044	0	Tissue stem cells	COL3A1
85	0	2.90446	0.348	0.028	0	Tissue stem cells	LUM
86	0	2.84253	0.764	0.172	0	Tissue stem cells	IGFBP6
87	0	2.71524	0.191	0.006	0	Tissue stem cells	SFRP4
88	0	2.6212	0.698	0.117	0	Tissue stem cells	CCDC80
89	0	2.47681	0.168	0.004	0	Tissue stem cells	SFRP2
90	1.86861e-257	3.44995	0.309	0.108	3.80579e-253	Tissue stem cells	CFD
91	0	4.00043	1	0.939	0	Macrophage	FTL
92	0	3.96044	0.878	0.237	0	Macrophage	APOC1
93	0	3.93802	0.948	0.176	0	Macrophage	CTSL
94	0	3.75441	0.547	0.012	0	Macrophage	CCL18
95	0	3.58535	0.851	0.049	0	Macrophage	GPNMB
96	0	3.46664	0.729	0.084	0	Macrophage	HMOX1
97	0	3.20787	0.531	0.076	0	Macrophage	CCL2
98	0	3.20106	0.991	0.443	0	Macrophage	CTSD
99	0	2.8413	0.972	0.515	0	Macrophage	CSTB
100	0	2.81618	0.972	0.21	0	Macrophage	LYZ
101	0	2.40954	0.417	0.084	0	2:T cells	TNFRSF4
102	0	2.2163	0.682	0.231	0	2:T cells	LTB
103	0	2.21197	0.886	0.359	0	2:T cells	IL32
104	0	2.13331	0.851	0.284	0	2:T cells	TRAC
105	0	1.87244	0.642	0.183	0	2:T cells	IL7R
106	0	1.69228	0.362	0.069	0	2:T cells	TNFRSF18
107	0	1.68592	0.513	0.177	0	2:T cells	TRBC1
108	0	1.59137	0.807	0.283	0	2:T cells	CD2
109	0	1.55785	0.541	0.16	0	2:T cells	RP11-347P5.1
110	0	1.48601	0.854	0.303	0	2:T cells	CD3D

## Sheet: All_80_DEGs_GSE191288
	p val	avg log2FC	pct.1	pct.2	p val adj	cluster	gene
1	0	2.78822	0.975	0.236	0	iPS cells	KAZN
2	0	2.73224	1	0.445	0	iPS cells	TG
3	0	2.1341	0.96	0.18	0	iPS cells	TENM1
4	0	2.13135	0.981	0.232	0	iPS cells	ECRG4
5	0	2.0075	0.986	0.307	0	iPS cells	FRMD3
6	0	1.97637	0.994	0.603	0	iPS cells	NPC2
7	0	1.88546	0.995	0.645	0	iPS cells	APLP2
8	0	1.8418	0.949	0.47	0	iPS cells	ARMCX3
9	0	1.83825	0.995	0.403	0	iPS cells	PTPRM
10	0	1.81438	0.822	0.129	0	iPS cells	PDE4C
11	0	2.93346	0.904	0.261	0	T cells	IL32
12	0	2.84177	0.57	0.037	0	T cells	IL7R
13	0	2.74858	0.879	0.232	0	T cells	CXCR4
14	0	2.74797	0.826	0.08	0	T cells	TRBC2
15	0	2.74274	0.877	0.263	0	T cells	TNFAIP3
16	0	2.68969	0.818	0.138	0	T cells	SAMSN1
17	0	2.68924	0.589	0.108	0	T cells	CCL5
18	0	2.6134	0.858	0.449	0	T cells	CNOT6L
19	0	2.58507	0.667	0.026	0	T cells	ICOS
20	0	2.57947	0.957	0.185	0	T cells	PTPRC
21	0	2.72909	0.919	0.568	0	Epithelial cells	FN1
22	0	2.48113	0.965	0.425	0	Epithelial cells	CLU
23	0	2.33517	0.976	0.872	0	Epithelial cells	S100A6
24	0	2.28218	0.886	0.212	0	Epithelial cells	KRT19
25	0	2.27567	0.9	0.225	0	Epithelial cells	KRT7
26	0	2.24047	0.864	0.242	0	Epithelial cells	CST6
27	0	2.09654	0.891	0.319	0	Epithelial cells	SERPINA1
28	0	2.01332	0.901	0.251	0	Epithelial cells	KRT8
29	0	1.99856	0.914	0.295	0	Epithelial cells	KRT18
30	0	1.99311	0.718	0.165	0	Epithelial cells	SLC34A2
31	0	4.66241	0.902	0.101	0	Smooth muscle cells	RGS5
32	0	4.23239	0.891	0.098	0	Smooth muscle cells	TAGLN
33	0	4.15282	0.969	0.295	0	Smooth muscle cells	MGP
34	0	4.0207	0.993	0.342	0	Smooth muscle cells	IGFBP7
35	0	3.73205	0.908	0.059	0	Smooth muscle cells	COL1A2
36	0	3.61775	0.983	0.42	0	Smooth muscle cells	CALD1
37	0	3.59553	0.84	0.045	0	Smooth muscle cells	NDUFA4L2
38	0	3.48161	0.94	0.117	0	Smooth muscle cells	LHFPL6
39	0	3.4684	0.83	0.055	0	Smooth muscle cells	COL3A1
40	0	3.44348	0.788	0.136	0	Smooth muscle cells	COL1A1
41	0	4.88887	0.853	0.033	0	Monocyte	LYZ
42	0	4.6073	0.95	0.353	0	Monocyte	HLA-DRA
43	0	4.19758	0.696	0.032	0	Monocyte	C1QA
44	0	4.12521	0.931	0.36	0	Monocyte	HLA-DPA1
45	0	4.09109	0.656	0.031	0	Monocyte	C1QB
46	0	4.075	0.669	0.015	0	Monocyte	IL1B
47	0	4.07168	0.932	0.421	0	Monocyte	HLA-DRB1
48	0	3.99353	0.933	0.432	0	Monocyte	HLA-DPB1
49	0	3.90985	0.613	0.053	0	Monocyte	CXCL8
50	0	3.88642	0.676	0.109	0	Monocyte	CCL3
51	0	4.26047	0.916	0.048	0	Endothelial cells	PLVAP
52	0	3.96049	0.92	0.073	0	Endothelial cells	FLT1
53	0	3.7706	0.898	0.053	0	Endothelial cells	AQP1
54	0	3.61414	0.808	0.025	0	Endothelial cells	VWF
55	0	3.59399	0.91	0.162	0	Endothelial cells	HSPG2
56	0	3.43214	0.882	0.195	0	Endothelial cells	SLC9A3R2
57	0	3.33648	0.872	0.058	0	Endothelial cells	CALCRL
58	0	3.29934	0.858	0.289	0	Endothelial cells	PLPP1
59	0	3.28332	0.855	0.017	0	Endothelial cells	RAMP2
60	0	3.25573	0.901	0.114	0	Endothelial cells	PECAM1
61	0	4.29353	0.939	0.056	0	NK cell	GNLY
62	0	3.79452	0.997	0.135	0	NK cell	NKG7
63	0	2.9577	0.86	0.01	0	NK cell	FGFBP2
64	0	2.90594	0.946	0.088	0	NK cell	GZMH
65	0	2.89444	0.922	0.214	0	NK cell	CCL4
66	0	2.88574	0.88	0.054	0	NK cell	GZMB
67	0	2.75742	0.895	0.07	0	NK cell	KLRD1
68	0	2.48396	0.865	0.076	0	NK cell	PRF1
69	0	2.44485	0.978	0.209	0	NK cell	CCL5
70	0	2.3707	0.936	0.168	0	NK cell	CST7
71	0	6.71445	0.905	0.336	0	B cell	IGKC
72	0	6.31611	0.53	0.12	0	B cell	IGHG1
73	0	6.11169	0.732	0.172	0	B cell	IGHG3
74	0	5.96542	0.695	0.182	0	B cell	IGHG4
75	0	5.56115	0.567	0.135	0	B cell	IGLC2
76	0	3.28211	0.791	0.024	0	B cell	CD79A
77	0	3.03755	0.443	0.025	0	B cell	IGHM
78	0	3.02999	0.293	0.011	0	B cell	IGHG2
79	6.56775e-304	4.49567	0.371	0.068	1.89322e-299	B cell	IGHA1
80	4.91892e-117	5.06162	0.203	0.048	1.41793e-112	B cell	IGLC3
